# Supplementary material for: First record of Scina nana Wagler, 1926 (Crustacea, Amphipoda, Hyperiidea) in Mediterranean Sea from the northern coastal waters north of Syria (eastern Mediterranean)
Source: Biodivers Data J. 2026 Jul 16;14:e199166. doi: 10.3897/BDJ.14.e199166 (PMC13397064; doi:10.3897/BDJ.14.e199166)
Supplement: XML Treatment for Scina nana [file BDJ.14.e199166-treatment1.xml]

<!DOCTYPE tp:taxon-treatment
  PUBLIC "-//TaxonX//DTD Taxonomic Treatment Publishing DTD v0 20100105//EN" "tax-treatment-NSO.dtd">
<tp:taxon-treatment xmlns:tp="http://www.plazi.org/taxpub"><tp:treatment-meta><mixed-citation publication-type="journal"><person-group><name><surname>Hasan</surname><given-names>Haidar Bassam</given-names></name><name><surname>Zeini</surname><given-names>Adib Hasan</given-names></name><name><surname>Mayya</surname><given-names>Wassim Mahmoud</given-names></name></person-group><article-title>First record of <italic><tp:taxon-name><tp:taxon-name-part taxon-name-part-type="genus" reg="Scina">Scina</tp:taxon-name-part> <tp:taxon-name-part taxon-name-part-type="species" reg="nana">nana</tp:taxon-name-part></tp:taxon-name></italic> Wagler, 1926 (<tp:taxon-name><tp:taxon-name-part taxon-name-part-type="subphylum" reg="Crustacea">Crustacea</tp:taxon-name-part></tp:taxon-name>, <tp:taxon-name><tp:taxon-name-part taxon-name-part-type="order" reg="Amphipoda">Amphipoda</tp:taxon-name-part></tp:taxon-name>, <tp:taxon-name><tp:taxon-name-part taxon-name-part-type="suborder" reg="Hyperiidea">Hyperiidea</tp:taxon-name-part></tp:taxon-name>) in Mediterranean Sea from the northern coastal waters north of Syria (eastern Mediterranean)</article-title><source>Biodivers Data J</source><day>16</day><month>07</month><year>2026</year><volume>14</volume><pub-id pub-id-type="doi">10.3897/BDJ.14.e199166</pub-id></mixed-citation></tp:treatment-meta><tp:nomenclature><tp:taxon-name><object-id xmlns:xlink="http://www.w3.org/1999/xlink" content-type="arpha" xlink:type="simple">084930F3-75E4-5845-A4D1-31516577A1E4</object-id><tp:taxon-name-part taxon-name-part-type="genus">Scina</tp:taxon-name-part> <tp:taxon-name-part taxon-name-part-type="species">nana</tp:taxon-name-part><object-id xmlns:xlink="http://www.w3.org/1999/xlink" xlink:type="simple" object-id-type="GBIF">https://www.gbif.org/occurrence/map?taxon_key=2217401</object-id><object-id xmlns:xlink="http://www.w3.org/1999/xlink" xlink:type="simple" object-id-type="Encyclopedia of Life">https://eol.org/pages/46521483</object-id><object-id xmlns:xlink="http://www.w3.org/1999/xlink" xlink:type="simple" object-id-type="World Amphipoda Data base">https://www.marinespecies.org/amphipoda/aphia.php?p=taxdetails&amp;id=325398</object-id></tp:taxon-name><tp:taxon-authority>Wagler, 1926</tp:taxon-authority><tp:nomenclature-citation-list><tp:nomenclature-citation><tp:taxon-name><tp:taxon-name-part taxon-name-part-type="genus" reg="Scina">Scina</tp:taxon-name-part> <tp:taxon-name-part taxon-name-part-type="species" reg="nana">nana</tp:taxon-name-part></tp:taxon-name><comment> is described in <xref ref-type="bibr" rid="B14180494">Wagler (1926)</xref> and re-described in <xref ref-type="bibr" rid="B14180485">Vinogradov et al. (1996)</xref>, p. 205 fig. 83.</comment></tp:nomenclature-citation></tp:nomenclature-citation-list></tp:nomenclature><tp:treatment-sec sec-type="materials"><title>Materials</title><list list-type="alpha-lower" list-content="occurrences"><list-item><p><bold>Type status:</bold> <named-content xmlns:xlink="http://www.w3.org/1999/xlink" content-type="dwc:typeStatus" xlink:type="simple">Other material</named-content>. <bold>Occurrence:</bold> recordedBy: <named-content xmlns:xlink="http://www.w3.org/1999/xlink" content-type="dwc:recordedBy" xlink:type="simple">Hasan, B.H</named-content>; individualCount: <named-content xmlns:xlink="http://www.w3.org/1999/xlink" content-type="dwc:individualCount" xlink:type="simple">3</named-content>; <bold>Taxon:</bold> scientificName: <named-content xmlns:xlink="http://www.w3.org/1999/xlink" content-type="dwc:scientificName" xlink:type="simple"><italic><tp:taxon-name><tp:taxon-name-part taxon-name-part-type="genus" reg="Scina">Scina</tp:taxon-name-part> <tp:taxon-name-part taxon-name-part-type="species" reg="nana">nana</tp:taxon-name-part></tp:taxon-name></italic></named-content>; originalNameUsage: <named-content xmlns:xlink="http://www.w3.org/1999/xlink" content-type="dwc:originalNameUsage" xlink:type="simple"><italic><tp:taxon-name><tp:taxon-name-part taxon-name-part-type="genus" reg="Scina">Scina</tp:taxon-name-part> <tp:taxon-name-part taxon-name-part-type="species" reg="nana">nana</tp:taxon-name-part></tp:taxon-name></italic> Wagler, 1926</named-content>; order: <named-content xmlns:xlink="http://www.w3.org/1999/xlink" content-type="dwc:order" xlink:type="simple"><tp:taxon-name><tp:taxon-name-part taxon-name-part-type="order" reg="Amphipoda">Amphipoda</tp:taxon-name-part></tp:taxon-name></named-content>; family: <named-content xmlns:xlink="http://www.w3.org/1999/xlink" content-type="dwc:family" xlink:type="simple"><tp:taxon-name><tp:taxon-name-part taxon-name-part-type="family" reg="Scinidae">Scinidae</tp:taxon-name-part></tp:taxon-name></named-content>; genus: <named-content xmlns:xlink="http://www.w3.org/1999/xlink" content-type="dwc:genus" xlink:type="simple"><italic>Scina</italic></named-content>; specificEpithet: <named-content xmlns:xlink="http://www.w3.org/1999/xlink" content-type="dwc:specificEpithet" xlink:type="simple"><italic>nana</italic></named-content>; scientificNameAuthorship: <named-content xmlns:xlink="http://www.w3.org/1999/xlink" content-type="dwc:scientificNameAuthorship" xlink:type="simple">Wagler, 1926</named-content>; <bold>Location:</bold> locationID: <named-content xmlns:xlink="http://www.w3.org/1999/xlink" content-type="dwc:locationID" xlink:type="simple">Latakia</named-content>; waterBody: <named-content xmlns:xlink="http://www.w3.org/1999/xlink" content-type="dwc:waterBody" xlink:type="simple">Mediterranean Sea</named-content>; country: <named-content xmlns:xlink="http://www.w3.org/1999/xlink" content-type="dwc:country" xlink:type="simple">Syria</named-content>; verbatimDepth: <named-content xmlns:xlink="http://www.w3.org/1999/xlink" content-type="dwc:verbatimDepth" xlink:type="simple">200-500</named-content>; minimumDepthInMeters: <named-content xmlns:xlink="http://www.w3.org/1999/xlink" content-type="dwc:minimumDepthInMeters" xlink:type="simple">200</named-content>; maximumDepthInMeters: <named-content xmlns:xlink="http://www.w3.org/1999/xlink" content-type="dwc:maximumDepthInMeters" xlink:type="simple">500</named-content>; verbatimCoordinates: <named-content xmlns:xlink="http://www.w3.org/1999/xlink" content-type="dwc:verbatimCoordinates" xlink:type="simple"><named-content content-type="dwc:verbatimCoordinates" xlink:type="simple">35.5103° N, 35.4711° E</named-content>, and <named-content content-type="dwc:verbatimCoordinates" xlink:type="simple">35.4553° N, 35.4902° E</named-content></named-content>; verbatimCoordinateSystem: <named-content xmlns:xlink="http://www.w3.org/1999/xlink" content-type="dwc:verbatimCoordinateSystem" xlink:type="simple"><named-content content-type="dwc:verbatimCoordinates" xlink:type="simple">35.5103° N, 35.4711° E</named-content>, and <named-content content-type="dwc:verbatimCoordinates" xlink:type="simple">35.4553° N, 35.4902° E</named-content></named-content>; <bold>Event:</bold> eventDate: <named-content xmlns:xlink="http://www.w3.org/1999/xlink" content-type="dwc:eventDate" xlink:type="simple">2024 July</named-content>; <bold>Record Level:</bold> basisOfRecord: <named-content xmlns:xlink="http://www.w3.org/1999/xlink" content-type="dwc:basisOfRecord" xlink:type="simple">PreservedSpecimen</named-content></p></list-item></list></tp:treatment-sec><tp:treatment-sec sec-type="Description"><title>Description</title><p><italic><tp:taxon-name><tp:taxon-name-part taxon-name-part-type="genus" reg="Scina">Scina</tp:taxon-name-part> <tp:taxon-name-part taxon-name-part-type="species" reg="nana">nana</tp:taxon-name-part></tp:taxon-name></italic>: Length of sexually mature specimens 2-4 mm. The body is smooth and without keels. Antennae I are strong, equal in length to the pereon or slightly shorter than it. The second segment of pereopods V is armed on the posterior margin with long curved denticles, the anterior margin of the segment is smooth, with one or two large denticles only at the base of the short distal process, the fourth segment is slightly shorter than the second and roughly twice longer than the fifth, which in turn is somewhat longer than the sixth segment, the claw is very small (<xref ref-type="bibr" rid="B14180485">Vinogradov et al. 1996</xref>), (see Figs <xref ref-type="fig" rid="F14192860">2</xref>, <xref ref-type="fig" rid="F14192858">3</xref>, <xref ref-type="fig" rid="F14180708">4</xref>).</p><p>The distinction between this species and closely-related forms <italic><tp:taxon-name><tp:taxon-name-part taxon-name-part-type="genus" reg="Scina">Scina</tp:taxon-name-part> <tp:taxon-name-part taxon-name-part-type="species" reg="similis">similis</tp:taxon-name-part></tp:taxon-name></italic> was established, based on the detailed morphological characteristics of pereopods (PV, PVI), (Figs <xref ref-type="fig" rid="F14180708">4</xref>, <xref ref-type="fig" rid="F14303680">5</xref>, <xref ref-type="fig" rid="F14303682">6</xref>, <xref ref-type="fig" rid="F14303686">7</xref>). In light of the observations made during the taxonomic examination, the configuration of terminal segments, the pattern of denticles and the number and arrangement of marginal serration, are summarised and comparatively presented in Table <xref ref-type="table" rid="T14303677">2</xref>.</p></tp:treatment-sec><tp:treatment-sec sec-type="Distribution"><title>Distribution</title><p><italic><tp:taxon-name><tp:taxon-name-part taxon-name-part-type="genus" reg="Scina">Scina</tp:taxon-name-part> <tp:taxon-name-part taxon-name-part-type="species" reg="nana">nana</tp:taxon-name-part></tp:taxon-name></italic> is relatively uncommon, found mainly in tropical regions of all the world’s oceans, except the Mediterranean Sea (<xref ref-type="bibr" rid="B14180485">Vinogradov et al. 1996</xref>, <xref ref-type="bibr" rid="B14180548">Zeidler and De Broyer 2009</xref>). In the Atlantic, it is known from the equatorial regions to about 33°S (<named-content xmlns:xlink="http://www.w3.org/1999/xlink" content-type="dwc:verbatimCoordinates" xlink:type="simple">02°36’N, 03°27’E</named-content>), 200-0 m and (<named-content xmlns:xlink="http://www.w3.org/1999/xlink" content-type="dwc:verbatimCoordinates" xlink:type="simple">33°23’S, 16°19’E</named-content>), 2000-0 m) (<xref ref-type="bibr" rid="B14180548">Zeidler and De Broyer 2009</xref>). In the Indian Ocean, off the West Ice Shelf (<named-content xmlns:xlink="http://www.w3.org/1999/xlink" content-type="dwc:verbatimCoordinates" xlink:type="simple">64°29’S, 85°27’E</named-content>), (<named-content xmlns:xlink="http://www.w3.org/1999/xlink" content-type="dwc:verbatimCoordinates" xlink:type="simple">04°05’S, 73°24’E</named-content>), 200-0 m, (<named-content xmlns:xlink="http://www.w3.org/1999/xlink" content-type="dwc:verbatimCoordinates" xlink:type="simple">02°38’S, 65°59’E</named-content>), 2500-0 m, (<named-content xmlns:xlink="http://www.w3.org/1999/xlink" content-type="dwc:verbatimCoordinates" xlink:type="simple">03°24’S, 58°38’E</named-content>), 2000-0 m, (<named-content xmlns:xlink="http://www.w3.org/1999/xlink" content-type="dwc:verbatimCoordinates" xlink:type="simple">03°26’S, 58°34’E</named-content>), 1500-0 and (<named-content xmlns:xlink="http://www.w3.org/1999/xlink" content-type="dwc:verbatimCoordinates" xlink:type="simple">04°34’S, 53°42’E</named-content>), 2000-0 m (<xref ref-type="bibr" rid="B14180503">Wagler 1927</xref>), it has been recorded only from equatorial regions. In the Pacific, it has been recorded only from the warmer waters of the Indo-Pacific/South China Sea region and off the Californian coast. It seems to inhabit near-surface waters (100-500 m), but has been found in catches from depths exceeding 2000 m to the surface (<xref ref-type="bibr" rid="B14180548">Zeidler and De Broyer 2009</xref>).</p></tp:treatment-sec><tp:treatment-sec sec-type="Notes"><title>Notes</title><p>The specimen described in this study corresponds to the morphology of <italic><tp:taxon-name><tp:taxon-name-part taxon-name-part-type="genus" reg="Scina">Scina</tp:taxon-name-part> <tp:taxon-name-part taxon-name-part-type="species" reg="nana">nana</tp:taxon-name-part></tp:taxon-name></italic> described by <xref ref-type="bibr" rid="B14180485">Vinogradov et al. (1996)</xref> and available also in the original description by <xref ref-type="bibr" rid="B14180494">Wagler (1926)</xref>.</p></tp:treatment-sec><tp:treatment-sec><!--Section generated to contain objects referenced in tp:taxon-treatment.--><fig id="F14192860" position="float" orientation="portrait"><object-id xmlns:xlink="http://www.w3.org/1999/xlink" content-type="arpha" xlink:type="simple">708B1971-185B-572D-B0CC-484F9E4B60E6</object-id><object-id xmlns:xlink="http://www.w3.org/1999/xlink" content-type="doi" xlink:type="simple">10.3897/BDJ.14.e199166.figure2</object-id><label>Figure 2.</label><caption><p><italic><tp:taxon-name><tp:taxon-name-part taxon-name-part-type="genus" reg="Scina">Scina</tp:taxon-name-part> <tp:taxon-name-part taxon-name-part-type="species" reg="nana">nana</tp:taxon-name-part></tp:taxon-name></italic>: Female; <bold>A</bold> body (whole mount); <bold>B</bold> pereopods (I-VII) and the anterior margin of Pereopod (V) with two large denticles.</p></caption><graphic xmlns:xlink="http://www.w3.org/1999/xlink" xlink:href="bdj-14-e199166-g002.jpg" position="float" id="oo_1710423.jpg" orientation="portrait" xlink:type="simple"><uri content-type="original_file" xlink:type="simple">https://binary.pensoft.net/fig/1710423</uri></graphic></fig><fig id="F14192858" position="float" orientation="portrait"><object-id xmlns:xlink="http://www.w3.org/1999/xlink" content-type="arpha" xlink:type="simple">D51A5954-B4BF-5111-A87D-C345231F43C6</object-id><object-id xmlns:xlink="http://www.w3.org/1999/xlink" content-type="doi" xlink:type="simple">10.3897/BDJ.14.e199166.figure6</object-id><label>Figure 3.</label><caption><p><italic><tp:taxon-name><tp:taxon-name-part taxon-name-part-type="genus" reg="Scina">Scina</tp:taxon-name-part> <tp:taxon-name-part taxon-name-part-type="species" reg="nana">nana</tp:taxon-name-part></tp:taxon-name></italic>: Female; <bold>A</bold> Head; <bold>B</bold> Urosome.</p></caption><graphic xmlns:xlink="http://www.w3.org/1999/xlink" xlink:href="bdj-14-e199166-g003.png" position="float" id="oo_1619060.png" orientation="portrait" xlink:type="simple"><uri content-type="original_file" xlink:type="simple">https://binary.pensoft.net/fig/1619060</uri></graphic></fig><fig id="F14180708" position="float" orientation="portrait"><object-id xmlns:xlink="http://www.w3.org/1999/xlink" content-type="arpha" xlink:type="simple">72D9A7CC-577C-504F-AE23-3C523CDF381A</object-id><object-id xmlns:xlink="http://www.w3.org/1999/xlink" content-type="doi" xlink:type="simple">10.3897/BDJ.14.e199166.figure5</object-id><label>Figure 4.</label><caption><p><italic><tp:taxon-name><tp:taxon-name-part taxon-name-part-type="genus" reg="Scina">Scina</tp:taxon-name-part> <tp:taxon-name-part taxon-name-part-type="species" reg="nana">nana</tp:taxon-name-part></tp:taxon-name></italic>: Female; pereopod (PV).</p></caption><graphic xmlns:xlink="http://www.w3.org/1999/xlink" xlink:href="bdj-14-e199166-g004.jpg" position="float" id="oo_1710398.jpg" orientation="portrait" xlink:type="simple"><uri content-type="original_file" xlink:type="simple">https://binary.pensoft.net/fig/1710398</uri></graphic></fig><fig id="F14303680" position="float" orientation="portrait"><object-id xmlns:xlink="http://www.w3.org/1999/xlink" content-type="arpha" xlink:type="simple">06ED5D20-3C9D-5B3E-9CF4-865E25A2850B</object-id><object-id xmlns:xlink="http://www.w3.org/1999/xlink" content-type="doi" xlink:type="simple">10.3897/BDJ.14.e199166.figure5</object-id><label>Figure 5.</label><caption><p><italic><tp:taxon-name><tp:taxon-name-part taxon-name-part-type="genus" reg="Scina">Scina</tp:taxon-name-part> <tp:taxon-name-part taxon-name-part-type="species" reg="nana">nana</tp:taxon-name-part></tp:taxon-name></italic>: Female; pereopod (PVI); pereopod (PV, PVII).</p></caption><graphic xmlns:xlink="http://www.w3.org/1999/xlink" xlink:href="bdj-14-e199166-g005.jpg" position="float" id="oo_1701633.jpg" orientation="portrait" xlink:type="simple"><uri content-type="original_file" xlink:type="simple">https://binary.pensoft.net/fig/1701633</uri></graphic></fig><fig id="F14303682" position="float" orientation="portrait"><object-id xmlns:xlink="http://www.w3.org/1999/xlink" content-type="arpha" xlink:type="simple">3853D920-7C38-560E-8CD8-EC354A62C6CB</object-id><object-id xmlns:xlink="http://www.w3.org/1999/xlink" content-type="doi" xlink:type="simple">10.3897/BDJ.14.e199166.figure6</object-id><label>Figure 6.</label><caption><p><italic><tp:taxon-name><tp:taxon-name-part taxon-name-part-type="genus" reg="Scina">Scina</tp:taxon-name-part> <tp:taxon-name-part taxon-name-part-type="species" reg="similis">similis</tp:taxon-name-part></tp:taxon-name></italic>: Female; pereopod (PV).</p></caption><graphic xmlns:xlink="http://www.w3.org/1999/xlink" xlink:href="bdj-14-e199166-g006.jpg" position="float" id="oo_1701636.jpg" orientation="portrait" xlink:type="simple"><uri content-type="original_file" xlink:type="simple">https://binary.pensoft.net/fig/1701636</uri></graphic></fig><fig id="F14303686" position="float" orientation="portrait"><object-id xmlns:xlink="http://www.w3.org/1999/xlink" content-type="arpha" xlink:type="simple">AEF1C0A6-57A4-5599-A6E7-8C78FF385B4D</object-id><object-id xmlns:xlink="http://www.w3.org/1999/xlink" content-type="doi" xlink:type="simple">10.3897/BDJ.14.e199166.figure2</object-id><label>Figure 7.</label><caption><p><italic><tp:taxon-name><tp:taxon-name-part taxon-name-part-type="genus" reg="Scina">Scina</tp:taxon-name-part> <tp:taxon-name-part taxon-name-part-type="species" reg="similis">similis</tp:taxon-name-part></tp:taxon-name></italic>: Female; pereopod (PVI).</p></caption><graphic xmlns:xlink="http://www.w3.org/1999/xlink" xlink:href="bdj-14-e199166-g007.jpg" position="float" id="oo_1701637.jpg" orientation="portrait" xlink:type="simple"><uri content-type="original_file" xlink:type="simple">https://binary.pensoft.net/fig/1701637</uri></graphic></fig><table-wrap id="T14303677" position="float" orientation="portrait"><label>Table 2.</label><caption><p>Comparison of diagnostic features and pereopods (PV, PVI) characteristics for <italic><tp:taxon-name><tp:taxon-name-part taxon-name-part-type="genus" reg="Scina">Scina</tp:taxon-name-part> <tp:taxon-name-part taxon-name-part-type="species" reg="nana">nana</tp:taxon-name-part></tp:taxon-name></italic> and <italic><tp:taxon-name><tp:taxon-name-part taxon-name-part-type="genus" reg="Scina">Scina</tp:taxon-name-part> <tp:taxon-name-part taxon-name-part-type="species" reg="similis">similis</tp:taxon-name-part></tp:taxon-name></italic>.</p></caption><table rules="all"><tbody><tr><td rowspan="1" colspan="1">
              <bold>
                <italic>
                  <tp:taxon-name><tp:taxon-name-part taxon-name-part-type="genus" reg="Scina">S.</tp:taxon-name-part> <tp:taxon-name-part taxon-name-part-type="species" reg="similis">similis</tp:taxon-name-part></tp:taxon-name>
                </italic>
              </bold>
            </td><td rowspan="1" colspan="1">
              <bold>
                <italic>
                  <tp:taxon-name><tp:taxon-name-part taxon-name-part-type="genus" reg="Scina">S.</tp:taxon-name-part> <tp:taxon-name-part taxon-name-part-type="species" reg="nana">nana</tp:taxon-name-part></tp:taxon-name>
                </italic>
              </bold>
            </td><td rowspan="1" colspan="1">
              <bold>Morphological Character</bold>
            </td></tr><tr><td rowspan="1" colspan="1">Broad and nearly fusiform; the anterior margin ending with two denticles (one slender, second broader); the posterior margin with 13-14 curved denticles arranged in continuous series, with no distinct basal separation, giving the appearance that margin itself continues as series of denticles (Fig. <xref ref-type="fig" rid="F14303682">6</xref>)</td><td rowspan="1" colspan="1">Rectangular; the anterior and posterior margins nearly parallel; the anterior margin ending with two denticles (one slender, second broader); the posterior margin with 10 denticles that emerge strongly curved with a narrow base (Fig. <xref ref-type="fig" rid="F14180708">4</xref>)</td><td rowspan="1" colspan="1">Fifth pereopods_ Second segment (PV_ S2)</td></tr><tr><td rowspan="1" colspan="1">Slightly longer than second segment; the posterior margin smooth; the anterior margin with indentations forming more than 20 serrations (Fig. <xref ref-type="fig" rid="F14303682">6</xref>)</td><td rowspan="1" colspan="1">Shorter than second segment; the posterior margin smooth; the anterior margin with indentations forming 13-14 serrations (Fig. <xref ref-type="fig" rid="F14180708">4</xref>)</td><td rowspan="1" colspan="1">Fifth pereopods_ fourth segment (PV_ S4)</td></tr><tr><td rowspan="1" colspan="1">About half the length of fourth segment or slightly shorter; the anterior margin with 11-12 serrations (Fig. <xref ref-type="fig" rid="F14303682">6</xref>)</td><td rowspan="1" colspan="1">Slightly longer than sixth segment; the posterior margin smooth; the anterior margin with 6-7 serrations (Fig. <xref ref-type="fig" rid="F14180708">4</xref>)</td><td rowspan="1" colspan="1">Fifth pereopods_ fifth segment (PV_ S5)</td></tr><tr><td rowspan="1" colspan="1">Slightly shorter than fifth segment; ends in a long, curved claw (Fig. <xref ref-type="fig" rid="F14303682">6</xref>)</td><td rowspan="1" colspan="1">Ends in a short, nearly triangular claw (Fig. <xref ref-type="fig" rid="F14180708">4</xref>)</td><td rowspan="1" colspan="1">Fifth pereopods_ sixth segment (PV_ S6)</td></tr><tr><td rowspan="1" colspan="1">Matches <xref ref-type="bibr" rid="B14180485">Vinogradov et al. (1996)</xref> description being<break/>shorter than PV; the fourth segment is considerably shorter than the second segment; the fifth segment is somewhat shorter than the fourth segment; the sixth segment longer than the fifth and roughly equal to the fourth segment; the sixth segment ending in a long, curved claw; fourth segment with 11-12 serrations and fifth segment with 10-11 serrations (Fig. <xref ref-type="fig" rid="F14303686">7</xref>)</td><td rowspan="1" colspan="1">Matches <xref ref-type="bibr" rid="B14180485">Vinogradov et al. (1996)</xref> description being<break/>somewhat shorter than PV; the second segment is equal to the fourth and fifth together; the thin sixth segment is slightly longer than the fourth, but considerably longer than the fifth segment; the sixth segment very long ending in very small claw; the fourth segment with 11-12 serrations and fifth segment with 8-9 serrations (Fig. <xref ref-type="fig" rid="F14303680">5</xref>)</td><td rowspan="1" colspan="1">sixth pereopods_ General structure (PVI)</td></tr></tbody></table></table-wrap></tp:treatment-sec><ref-list><ref id="B14180494"><element-citation xmlns:xlink="http://www.w3.org/1999/xlink" publication-type="article" xlink:type="simple"><person-group person-group-type="author"><name name-style="western"><surname>Wagler</surname><given-names>E</given-names></name></person-group><year>1926</year><article-title><tp:taxon-name><tp:taxon-name-part taxon-name-part-type="order" reg="Amphipoda">Amphipoda</tp:taxon-name-part></tp:taxon-name> 2: <tp:taxon-name><tp:taxon-name-part taxon-name-part-type="family" reg="Scinidae">Scinidae</tp:taxon-name-part></tp:taxon-name> der Deutschen Tiefsee-Expedition</article-title><source>Wissenschaftliche Ergebnisse der Deutschen Tiefsee-Expedition auf dem Damfer ‘Valdivia’ 1898-1899</source><volume>20</volume><issue>6</issue><fpage>317</fpage><lpage>446</lpage></element-citation></ref><ref id="B14180485"><element-citation xmlns:xlink="http://www.w3.org/1999/xlink" publication-type="book" xlink:type="simple"><person-group person-group-type="author"><name name-style="western"><surname>Vinogradov</surname><given-names>M. E,</given-names></name><name name-style="western"><surname>Volkov</surname><given-names>A. F.</given-names></name><name name-style="western"><surname>Semenova</surname><given-names>T. N.</given-names></name></person-group><year>1996</year><source>Hyperiid amphipods (<tp:taxon-name><tp:taxon-name-part taxon-name-part-type="order" reg="Amphipoda">Amphipoda</tp:taxon-name-part></tp:taxon-name>, <tp:taxon-name><tp:taxon-name-part taxon-name-part-type="suborder" reg="Hyperiidea">Hyperiidea</tp:taxon-name-part></tp:taxon-name>) of the world oceans</source><publisher-name>Oxonian Press Pvt. Ltd</publisher-name><publisher-loc>New Delhi</publisher-loc><size units="page">632</size></element-citation></ref><ref id="B14180548"><element-citation xmlns:xlink="http://www.w3.org/1999/xlink" publication-type="article" xlink:type="simple"><person-group person-group-type="author"><name name-style="western"><surname>Zeidler</surname><given-names>W.</given-names></name><name name-style="western"><surname>De Broyer</surname><given-names>C.</given-names></name></person-group><year>2009</year><article-title>Catalogue of the hyperiidean <tp:taxon-name><tp:taxon-name-part taxon-name-part-type="order" reg="Amphipoda">Amphipoda</tp:taxon-name-part></tp:taxon-name> (<tp:taxon-name><tp:taxon-name-part taxon-name-part-type="subphylum" reg="Crustacea">Crustacea</tp:taxon-name-part></tp:taxon-name>) of the Southern Ocean with distribution and ecological data. In: De Broyer C (Ed.), Synopsis of the <tp:taxon-name><tp:taxon-name-part taxon-name-part-type="order" reg="Amphipoda">Amphipoda</tp:taxon-name-part></tp:taxon-name> of the Southern Ocean.</article-title><source>Bulletin de l’Institut Royal des Sciences Naturelles de Belgique, Biologie</source><volume>79</volume><issue>1</issue><fpage>1</fpage><lpage>104</lpage></element-citation></ref><ref id="B14180503"><element-citation xmlns:xlink="http://www.w3.org/1999/xlink" publication-type="article" xlink:type="simple"><person-group person-group-type="author"><name name-style="western"><surname>Wagler</surname><given-names>E.</given-names></name></person-group><year>1927</year><article-title>Die Sciniden der Deutschen Südpolar-Expedition 1901-1903. Deutsche Südpolar-Expedition 1901-1903, 19</article-title><source>Zoologie</source><volume>11</volume><fpage>85</fpage><lpage>111</lpage></element-citation></ref></ref-list></tp:taxon-treatment>
